# Supplementary material for: Biomarkers of tuber intake
Source: Genes Nutr. 2019 Apr 2;14:9. doi: 10.1186/s12263-019-0631-0 (PMC6444566; doi:10.1186/s12263-019-0631-0)
Supplement: Supplementary file 1 — Figure S1. Flow diagram of structured literature search for BFIs of sweet potato. Figure S2. Flow diagram of structured literature search for BFIs of yam. Figure S3. Flow diagram of structured literature search for BFIs of cassava. Figure S4. Flow diagram of structured literature search for BFIs of Jerusalem artichoke. (ZIP 1.70 mb) [file 12263_2019_631_MOESM1_ESM.zip]

Archive with 4 entries (4 files):
- Fig S2.jpg
- Figure S1.jpg
- Figure S3.jpg
- Figure S4.jpg
